# Supplementary material for: Climate change is associated with higher phytoplankton biomass and longer blooms in the West Antarctic Peninsula
Source: Nat Commun. 2024 Aug 2;15:6536. doi: 10.1038/s41467-024-50381-2 (PMC11297178; doi:10.1038/s41467-024-50381-2)
Supplement: Supplementary file 4 — Source Data [file 41467_2024_50381_MOESM4_ESM.zip]

Archive with 9 entries (9 files):
- Fig2.xlsx
- Fig3.xlsx
- Fig4.xlsx
- Fig5.xlsx
- SupFig1.xlsx
- SupFig2.xlsx
- SupFig3.xlsx
- SupFig5.xlsx
- SupFig6.xlsx
