# Supplementary material for: Climate change is associated with higher phytoplankton biomass and longer blooms in the West Antarctic Peninsula
Source: Nat Commun. 2024 Aug 2;15:6536. doi: 10.1038/s41467-024-50381-2 (PMC11297178; doi:10.1038/s41467-024-50381-2)
Supplement: Supplementary file 4 — Source Data [file 41467_2024_50381_MOESM4_ESM.zip › Fig2.xlsx]

## Sheet: Figure 2
FIGURE 2
all values are 8-day means of chlorophyll-a (mgm-3)
Figure2a (DRA)			2024-09-01	2024-09-09	2024-09-17	2024-09-25	2024-10-03	2024-10-11	2024-10-19	2024-10-27	2024-11-04	2024-11-12	2024-11-20	2024-11-28	2024-12-06	2024-12-14	2024-12-22	2024-12-30	2024-01-07	2024-01-15	2024-01-23	2024-01-31	2024-02-08	2024-02-16	2024-02-24	2024-03-04	2024-03-12	2024-03-20	2024-03-28
		1998-2022	0.135854	0.154326	0.174654	0.196612	0.236539	0.289133	0.349857	0.4158	0.475878	0.517999	0.537941	0.540501	0.518256	0.475208	0.419461	0.36586	0.318462	0.283079	0.263628	0.260753	0.263616	0.269287	0.277251	0.28198	0.281221	0.2749	0.257684
		2001-2010	0.148025	0.134775	0.134599	0.157255	0.183536	0.226184	0.331104	0.456315	0.478687	0.583165	0.6019	0.635109	0.618686	0.50718	0.40435	0.387176	0.278933	0.272475	0.234101	0.19833	0.268461	0.273901	0.197611	0.247208	0.215083	0.258091	0.236256
		2011-2020	0.156027	0.163717	0.180523	0.212023	0.233149	0.305503	0.430477	0.439816	0.508449	0.583635	0.588452	0.628952	0.534607	0.509156	0.417559	0.348957	0.240373	0.26121	0.225783	0.231382	0.228652	0.193308	0.300409	0.267391	0.309898	0.342082	0.288439
Figure2b (BRS)			2024-09-01	2024-09-09	2024-09-17	2024-09-25	2024-10-03	2024-10-11	2024-10-19	2024-10-27	2024-11-04	2024-11-12	2024-11-20	2024-11-28	2024-12-06	2024-12-14	2024-12-22	2024-12-30	2024-01-07	2024-01-15	2024-01-23	2024-01-31	2024-02-08	2024-02-16	2024-02-24	2024-03-04	2024-03-12	2024-03-20	2024-03-28
		1998-2022	0.252306	0.259861	0.266569	0.273122	0.27978	0.294955	0.332495	0.39459	0.476203	0.575229	0.679515	0.774896	0.854352	0.909053	0.936066	0.945848	0.944655	0.948646	0.961866	0.984749	1.00576	1.01195	0.996998	0.956211	0.879401	0.784081	0.675566
		2001-2010	0.216733	0.196836	0.213783	0.22003	0.227722	0.22891	0.266498	0.344395	0.437756	0.547331	0.774453	0.844417	0.849944	0.932307	0.93946	0.92322	0.917047	0.944312	0.973813	1.08262	1.04697	0.949665	0.843989	0.752347	0.659893	0.572032	0.53982
		2011-2020	0.296966	0.274381	0.317582	0.353828	0.265961	0.300677	0.2833	0.307356	0.460189	0.611908	0.682886	0.810196	0.96591	1.02404	1.08428	1.11572	1.00086	0.955371	0.859694	0.998082	1.01471	1.16399	1.14937	1.19549	1.14941	1.21542	0.869242
Figure2c (WEDN)			2024-09-01	2024-09-09	2024-09-17	2024-09-25	2024-10-03	2024-10-11	2024-10-19	2024-10-27	2024-11-04	2024-11-12	2024-11-20	2024-11-28	2024-12-06	2024-12-14	2024-12-22	2024-12-30	2024-01-07	2024-01-15	2024-01-23	2024-01-31	2024-02-08	2024-02-16	2024-02-24	2024-03-04	2024-03-12	2024-03-20	2024-03-28
		1998-2022	0.233106	0.257239	0.280538	0.305116	0.329593	0.360177	0.408971	0.473172	0.549552	0.634909	0.718743	0.800856	0.876862	0.920983	0.905644	0.873551	0.827515	0.75531	0.685212	0.633742	0.590481	0.558297	0.540868	0.525101	0.499767	0.46286	0.42486
		2001-2010	0.180747	0.175015	0.209438	0.203841	0.205113	0.332828	0.302163	0.390603	0.54094	0.612239	0.677915	0.821087	0.776187	0.777017	0.910418	0.72827	0.669436	0.837537	0.802204	0.67248	0.560605	0.572085	0.564359	0.436804	0.429197	0.40975	0.362407
		2011-2020	0.2549	0.435341	0.501869	0.343731	0.36179	0.381	0.490146	0.51257	0.652377	0.636588	0.728135	0.826541	0.81876	0.94166	0.757333	0.8828	0.604679	0.638924	0.662399	0.544627	0.519809	0.49743	0.400089	0.499987	0.516144	0.554456	0.432489
Figure2d (GES)			2024-09-01	2024-09-09	2024-09-17	2024-09-25	2024-10-03	2024-10-11	2024-10-19	2024-10-27	2024-11-04	2024-11-12	2024-11-20	2024-11-28	2024-12-06	2024-12-14	2024-12-22	2024-12-30	2024-01-07	2024-01-15	2024-01-23	2024-01-31	2024-02-08	2024-02-16	2024-02-24	2024-03-04	2024-03-12	2024-03-20	2024-03-28
		1998-2022	0.226566	0.238336	0.250103	0.261999	0.270866	0.288948	0.330583	0.399974	0.510847	0.669244	0.869696	1.09654	1.35968	1.6467	1.93093	2.21514	2.37609	2.42307	2.44653	2.45129	2.41042	2.27124	2.07247	1.88157	1.66386	1.39208	1.09808
		2001-2010	0.204619	0.267675	0.260278	0.22033	0.207162	0.244784	0.25553	0.315829	0.466845	0.52829	0.770796	1.10523	1.33123	1.55822	1.72336	1.67076	2.01385	2.46142	2.74806	2.3876	2.81614	2.23294	2.11572	1.82816	1.39765	1.23368	1.04987
		2011-2020	0.208156	0.28197	0.294373	0.250618	0.292188	0.305288	0.344673	0.288375	0.572661	0.598307	0.92221	1.24083	1.57722	1.90668	3.08759	3.13431	3.39214	3.48721	3.86986	3.02782	2.67296	2.84695	3.25559	2.42503	1.81372	1.91698	1.65517
Figure2e (WEDS)			2024-09-01	2024-09-09	2024-09-17	2024-09-25	2024-10-03	2024-10-11	2024-10-19	2024-10-27	2024-11-04	2024-11-12	2024-11-20	2024-11-28	2024-12-06	2024-12-14	2024-12-22	2024-12-30	2024-01-07	2024-01-15	2024-01-23	2024-01-31	2024-02-08	2024-02-16	2024-02-24	2024-03-04	2024-03-12	2024-03-20	2024-03-28
		1998-2022	0.221461	0.304284	0.373724	0.443166	0.501375	0.530099	0.69897	1.16229	1.76875	2.54729	3.63936	4.92457	6.20926	7.18242	7.83507	8.26349	8.59052	8.45449	7.98479	7.51413	7.07839	6.62364	6.09722	5.52616	4.71658	3.55467	2.38291
		2001-2010	0.178127	0.181209	0.182332	0.17769	0.413568	0.372636	0.441748	0.379864	1.03762	4.39219	3.40783	3.60974	6.0059	6.33154	6.9005	8.53495	7.51807	6.90818	8.6547	8.7302	7.19243	6.3365	8.05358	5.18141	4.79813	2.85701	1.15473
		2011-2020	0.135481	0.161046	0.958883	1.49552	0.191821	0.327839	1.09277	0.756158	1.03156	1.32765	3.81745	3.84805	4.85631	7.82822	9.62445	9.12323	9.53131	11.6716	8.54527	6.87496	6.78042	5.72582	7.1602	5.47283	4.52503	1.74995	6.05456
