# Supplementary material for: Climate change is associated with higher phytoplankton biomass and longer blooms in the West Antarctic Peninsula
Source: Nat Commun. 2024 Aug 2;15:6536. doi: 10.1038/s41467-024-50381-2 (PMC11297178; doi:10.1038/s41467-024-50381-2)
Supplement: Supplementary file 4 — Source Data [file 41467_2024_50381_MOESM4_ESM.zip › Fig3.xlsx]

## Sheet: Figure 3b
Figure 3b
all values are yearlymeans of chlorophyll-a (mgm-3)
			1998	1999	2000	2001	2002	2003	2004	2005	2006	2007	2008	2009	2010	2011	2012	2013	2014	2015	2016	2017	2018	2019	2020
		BRS (green squares)	0.267771	0.696736	1.35199	0.720854	0.568275	0.221396	1.01229	0.640476	2.22451	1.61363	0.84789	0.899352	1.15325	0.297027	NaN	1.26185	1.22051	1.75834	3.64994	1.02891	2.79914	1.80092	1.13293
		GES (blue circles)	1.45202	1.1017	1.84394	2.05339	NaN	0.769762	0.846567	0.697317	4.21013	1.73748	1.29338	0.807205	NaN	2.10701	NaN	3.39392	3.52906	3.05769	13.4416	3.84833	2.61393	3.73935	3.17872
