# Supplementary material for: Climate change is associated with higher phytoplankton biomass and longer blooms in the West Antarctic Peninsula
Source: Nat Commun. 2024 Aug 2;15:6536. doi: 10.1038/s41467-024-50381-2 (PMC11297178; doi:10.1038/s41467-024-50381-2)
Supplement: Supplementary file 4 — Source Data [file 41467_2024_50381_MOESM4_ESM.zip › Fig4.xlsx]

## Sheet: Figure 4
Figure 4a
DRA - Sea Ice Extent (thousands km2; 1 value for each day)
			2024-01-01	2024-01-02	2024-01-03	2024-01-04	2024-01-05	2024-01-06	2024-01-07	2024-01-08	2024-01-09	2024-01-10	2024-01-11	2024-01-12	2024-01-13	2024-01-14	2024-01-15	2024-01-16	2024-01-17	2024-01-18	2024-01-19	2024-01-20	2024-01-21	2024-01-22	2024-01-23	2024-01-24	2024-01-25	2024-01-26	2024-01-27	2024-01-28	2024-01-29	2024-01-30	2024-01-31	2024-02-01	2024-02-02	2024-02-03	2024-02-04	2024-02-05	2024-02-06	2024-02-07	2024-02-08	2024-02-09	2024-02-10	2024-02-11	2024-02-12	2024-02-13	2024-02-14	2024-02-15	2024-02-16
		1982-1997	1.87344	1.65625	1.50469	1.37031	1.20938	1.05937	0.901563	0.829688	0.75	0.65625	0.440625	0.278125	0.176563	0.157812	0.15	0.129688	0.132812	0.159375	0.09375	0.0140625	0	0	0	0	0.003125	0.009375	0.0078125	0.0109375	0.0125	0.0171875	0.015625	0.015625	0.015625	0.015625	0.015625	0.015625	0.015625	0.015625	0.015625	0.0109375	0.0078125	0.009375	0.015625	0.015625	0.015625	0.015625	0.015625
		1998-2022	1.0875	1.1125	1.11563	1.10938	0.860417	0.598958	0.49375	0.492708	0.486458	0.4375	0.345833	0.163542	0.115625	0	0	0	0	0	0	0.00104167	0.00104167	0.0114583	0.0614583	0.0739583	0.0770833	0.0989583	0.0416667	0.034375	0	0	0	0	0	0	0	0	0	0	0	0	0	0	0	0	0	0	0
		Sea Ice Advance Day of Year 1982-1997:				177
		Sea Ice Retreat Day of Year 1982-1997:				306
		Sea Ice Advance Day of Year 1998-2022:				187
		Sea Ice Retreat Day of Year 1998-2022:				280
BRS - Sea Ice Extent (thousands km2; 1 value for each day)
			2024-01-01	2024-01-02	2024-01-03	2024-01-04	2024-01-05	2024-01-06	2024-01-07	2024-01-08	2024-01-09	2024-01-10	2024-01-11	2024-01-12	2024-01-13	2024-01-14	2024-01-15	2024-01-16	2024-01-17	2024-01-18	2024-01-19	2024-01-20	2024-01-21	2024-01-22	2024-01-23	2024-01-24	2024-01-25	2024-01-26	2024-01-27	2024-01-28	2024-01-29	2024-01-30	2024-01-31	2024-02-01	2024-02-02	2024-02-03	2024-02-04	2024-02-05	2024-02-06	2024-02-07	2024-02-08	2024-02-09	2024-02-10	2024-02-11	2024-02-12	2024-02-13	2024-02-14	2024-02-15	2024-02-16
		1982-1997	9.22813	9.20625	8.17188	7.48594	6.64375	6.11719	5.73594	5.26562	4.73125	4.07969	3.85625	4.06719	3.79219	4.12656	4.10938	3.75937	3.74844	3.95	3.51094	3.72344	4.275	4.44219	4.20312	4.00469	4.2125	4.17031	4.29688	3.81406	3.74063	3.00469	2.92344	3.03125	3.33906	3.27344	2.56875	3.29062	2.56406	1.86719	1.54062	1.28125	0.784375	0.490625	0.570312	0.790625	0.920312	1.1	1.00937
		1998-2022	11.2635	10.7146	10.4823	9.93958	9.31875	8.43646	8.13542	8.05417	7.98021	8.10104	7.80833	7.75104	7.52813	6.48854	6.2875	5.65625	5.825	6.56562	5.74792	4.54583	4.61771	4.09479	3.71354	3.61979	3.51562	3.69167	3.55208	2.90833	2.53125	2.10104	1.95833	2.08438	2.10104	1.84792	1.67917	1.19271	1.15312	1.29688	1.25104	1.36354	1.17188	1.06354	1.08958	1.65104	1.69479	1.69479	1.31979
		Sea Ice Advance Day of Year 1982-1997:				116
		Sea Ice Retreat Day of Year 1982-1997:				320
		Sea Ice Advance Day of Year 1998-2022:				145
		Sea Ice Retreat Day of Year 1998-2022:				300
GES - Sea Ice Extent (thousands km2; 1 value for each day)
			2024-01-01	2024-01-02	2024-01-03	2024-01-04	2024-01-05	2024-01-06	2024-01-07	2024-01-08	2024-01-09	2024-01-10	2024-01-11	2024-01-12	2024-01-13	2024-01-14	2024-01-15	2024-01-16	2024-01-17	2024-01-18	2024-01-19	2024-01-20	2024-01-21	2024-01-22	2024-01-23	2024-01-24	2024-01-25	2024-01-26	2024-01-27	2024-01-28	2024-01-29	2024-01-30	2024-01-31	2024-02-01	2024-02-02	2024-02-03	2024-02-04	2024-02-05	2024-02-06	2024-02-07	2024-02-08	2024-02-09	2024-02-10	2024-02-11	2024-02-12	2024-02-13	2024-02-14	2024-02-15	2024-02-16
		1982-1997	13.9172	13.6859	13.7844	13.2937	12.6438	11.9938	12.1	11.6172	10.8344	10.1188	10.425	10.4234	10.0016	9.79531	9.69375	9.76406	9.45781	9.69063	8.15	6.92812	7.18594	6.59687	5.83906	6.40313	5.76562	6.32188	6.3875	6.12812	5.95781	5.82812	6.06719	6.77187	6.22031	5.17344	5.04063	5	4.44688	4.36719	4.08125	3.35938	3.19531	2.65	2.60469	2.73281	2.30781	2.31406	2.33594
		1998-2022	10.0823	9.57604	9.13021	8.90208	8.70208	8.49792	8.46562	8.42292	8.28542	8.20729	8.64896	8.05104	7.02292	5.76562	6.03229	5.50208	5.25208	5.37604	5.06875	4.52187	4.25208	3.63958	3.62292	3.42917	3.22604	3.42813	3.31562	3.36667	3.0875	3.06146	3.16458	3.01354	2.82083	2.67813	2.39479	2.09063	1.82708	2.00312	1.8625	1.97812	1.72917	1.60625	1.19896	1.53854	1.63229	1.49167	1.34896
		Sea Ice Advance Day of Year 1982-1997:				141
		Sea Ice Retreat Day of Year 1982-1997:				146
		Sea Ice Advance Day of Year 1998-2022:				33
		Sea Ice Retreat Day of Year 1998-2022:				14
Figure 4b
			Proportion of total average Chl-a (%)						Raw Chl-a (mg m-3)
			2001-2010	2011-2020					2001-2010	2011-2020
		Autumn	29	42				Autumn	0.58	1.25
		Summer	53	44				Summer	1.06	1.31
		Spring	18	14				Spring	0.37	0.40
[truncated: 318 more columns]
