# Supplementary material for: Climate change is associated with higher phytoplankton biomass and longer blooms in the West Antarctic Peninsula
Source: Nat Commun. 2024 Aug 2;15:6536. doi: 10.1038/s41467-024-50381-2 (PMC11297178; doi:10.1038/s41467-024-50381-2)
Supplement: Supplementary file 4 — Source Data [file 41467_2024_50381_MOESM4_ESM.zip › Fig5.xlsx]

## Sheet: Figure 5a
Figure 5a
all values correspond to monthly means
		1979-01-01	1979-02-01	1979-03-01	1979-04-01	1979-05-01	1979-06-01	1979-07-01	1979-08-01	1979-09-01	1979-10-01	1979-11-01	1979-12-01	1980-01-01	1980-02-01	1980-03-01	1980-04-01	1980-05-01	1980-06-01	1980-07-01	1980-08-01	1980-09-01	1980-10-01	1980-11-01	1980-12-01	1981-01-01	1981-02-01	1981-03-01	1981-04-01	1981-05-01	1981-06-01	1981-07-01	1981-08-01	1981-09-01	1981-10-01	1981-11-01	1981-12-01	1982-01-01	1982-02-01	1982-03-01	1982-04-01	1982-05-01	1982-06-01	1982-07-01	1982-08-01	1982-09-01	1982-10-01	1982-11-01	1982-12-01
	SAM	0.19880145295493065	0.3410187268496624	0.8644899725914001	0.6508286480481426	0.6953323350077675	1.6366181592146556	2.323248774774613	0.5235053429440144	0.6044329198387762	0.15158827626897442	-0.4098759430771073	-0.9191493251390995	-0.43349780743160554	-0.9470501809284605	-1.3758832230683296	-1.9966419907907644	-0.46399369631563464	0.2729823763171832	-1.8767179654490562	-0.96359135288625	-1.6423615564902623	0.5542265758399041	-1.9433217147986095	-0.34602232313444536	0.21976725178800763	0.03537794116086194	-0.9334286773397077	-1.4121488812069098	-0.33412018376252345	0.3366181862850984	-0.9530328316313605	-2.0449236035346985	-1.4578378548224766	-0.253494635344513	0.6006791943063339	1.0739012479691976	-0.5370628278582327	0.26482058748868964	1.5435582702198336	1.4740891108910243	0.11116743045708827	0.8846982563535373	-0.40235315167134805	0.748887780212587	1.5209609190622966	-0.6796252934202072	-0.8212494920007885	-1.8669113439898337
	SAM Moving Mean	NaN	NaN	NaN	NaN	NaN	NaN	NaN	NaN	NaN	NaN	NaN	0.55507	0.502378	0.395039	0.208341	-0.0122811	-0.108892	-0.222528	-0.572525	-0.69645	-0.883683	-0.85013	-0.977917	-0.930156	-0.875717	-0.793848	-0.756977	-0.708269	-0.697447	-0.692144	-0.61517	-0.705281	-0.689904	-0.757214	-0.545214	-0.426887	-0.489956	-0.470836	-0.26442	-0.0239004	0.0132069	0.0588802	0.10477	0.337588	0.585821	0.55031	0.431816	0.186748
	Cumulative SAM	0.19880145295493065	0.5398201798045931	1.4043101523959933	2.0551388004441358	2.750471135451903	4.387089294666559	6.710338069441172	7.233843412385187	7.838276332223963	7.989864608492937	7.579988665415829	6.66083934027673	6.2273415328451245	5.280291351916664	3.9044081288483343	1.90776613805757	1.4437724417419353	1.7167548180591186	-0.15996314738993767	-1.1235545002761875	-2.76591605676645	-2.211689480926546	-4.155011195725155	-4.5010335188596	-4.281266267071593	-4.245888325910731	-5.179317003250439	-6.5914658844573495	-6.925586068219873	-6.588967881934775	-7.542000713566136	-9.586924317100834	-11.044762171923312	-11.298256807267824	-10.69757761296149	-9.623676364992292	-10.160739192850524	-9.895918605361835	-8.352360335142002	-6.878271224250978	-6.767103793793889	-5.882405537440352	-6.2847586891117	-5.535870908899113	-4.014909989836816	-4.694535283257023	-5.515784775257812	-7.382696119247646
[truncated: 481 more columns]
