# Supplementary material for: Climate change is associated with higher phytoplankton biomass and longer blooms in the West Antarctic Peninsula
Source: Nat Commun. 2024 Aug 2;15:6536. doi: 10.1038/s41467-024-50381-2 (PMC11297178; doi:10.1038/s41467-024-50381-2)
Supplement: Supplementary file 4 — Source Data [file 41467_2024_50381_MOESM4_ESM.zip › SupFig1.xlsx]

## Sheet: Sup. Fig 1
Sup. Fig. 1
Medians of the letter-value plots
		SST (degrees C)	Sea Ice Concentration (%)	Photosynthetic Active Radiadion (E m2 d-1)	Wind Speed (m s-1)
	DRA	2.08	0.13	32.75	3.48
	BRS	1.08	0.99	30.54	2.71
	WEDN	-0.55	13.14	30.66	2.87
	GES	0.77	6.70	28.02	1.42
	WEDS	-0.66	24.23	16.20	0.64
Means/averages of the letter-value plots
		SST (degrees C)	Sea Ice Concentration (%)	Photosynthetic Active Radiadion (E m2 d-1)	Wind Speed (m s-1)
	DRA	1.77	0.13	31.63	3.53
	BRS	0.85	1.21	30.18	2.80
	WEDN	-0.64	12.00	30.12	2.94
	GES	0.42	11.00	27.72	1.53
	WEDS	-0.76	28.04	15.33	0.71
