# Supplementary material for: Climate change is associated with higher phytoplankton biomass and longer blooms in the West Antarctic Peninsula
Source: Nat Commun. 2024 Aug 2;15:6536. doi: 10.1038/s41467-024-50381-2 (PMC11297178; doi:10.1038/s41467-024-50381-2)
Supplement: Supplementary file 4 — Source Data [file 41467_2024_50381_MOESM4_ESM.zip › SupFig2.xlsx]

## Sheet: Sup. Fig 2
Sup. Fig. 2
DRA						BRS						WEDN						GES						WEDS
	Region	Spring Sea Ice Concentration (%)	Bloom Initiation Date (Week of year)				Region	Spring Sea Ice Concentration (%)	Bloom Initiation Date (Week of year)				Region	Spring Sea Ice Concentration (%)	Bloom Initiation Date (Week of year)				Region	Spring Sea Ice Concentration (%)	Bloom Initiation Date (Week of year)				Region	Spring Sea Ice Concentration (%)	Bloom Initiation Date (Week of year)
	DRA	21.9537	7				BRS	38.8591	11				WEDN	74.1747	13				GES	66.7865	14				WEDS	72.8255	14
	DRA	4.26163	5				BRS	24.3895	13				WEDN	46.7712	8				GES	56.7574	12				WEDS	70.4952	10
	DRA	16.9794	8				BRS	20.1445	11				WEDN	32.1785	9				GES	65.9667	14				WEDS	73.6504	12
	DRA	13.5816	6				BRS	15.6165	10				WEDN	40.9203	7				GES	46.0856	14				WEDS	62.1649	14
	DRA	3.96688	6				BRS	5.8363	9				WEDN	9.12406	10				GES	66.8083	11				WEDS	69.9918	11
	DRA	11.8621	6				BRS	14.7774	10				WEDN	43.6468	14				GES	58.6118	11				WEDS	73.1973	11
	DRA	7.36802	4				BRS	8.72232	10				WEDN	16.9243	14				GES	59.9739	13				WEDS	72.4611	13
	DRA	21.9256	5				BRS	19.7972	11				WEDN	15.6307	7				GES	75.7167	11				WEDS	73.6904	10
	DRA	12.223	9				BRS	12.2266	11				WEDN	19.4888	8				GES	75.7176	13				WEDS	78.1536	15
	DRA	9.9332	6				BRS	21.961	10				WEDN	38.0688	10				GES	58.5859	13				WEDS	71.1403	14
	DRA	1.32992	8				BRS	18.8586	11				WEDN	67.6326	13				GES	37.0246	12				WEDS	66.6407	10
	DRA	4.12508	6				BRS	4.67294	9				WEDN	4.0399	10				GES	34.8834	13				WEDS	60.0615	12
	DRA	10.328	7				BRS	20.3681	10				WEDN	46.8977	15				GES	56.2635	11				WEDS	62.2665	11
	DRA	5.8192	4				BRS	7.67857	8				WEDN	21.0385	8				GES	28.9258	12				WEDS	50.2645	10
	DRA	17.1748	5				BRS	28.5917	12				WEDN	34.891	7				GES	68.1764	11				WEDS	75.0861	12
	DRA	3.79437	5				BRS	15.8098	12				WEDN	58.0567	12				GES	59.4814	11				WEDS	75.2605	15
	DRA	14.4109	6				BRS	28.0811	11				WEDN	44.7099	11				GES	80.6905	13				WEDS	80.2525	15
	DRA	10.2162	5				BRS	20.0658	12				WEDN	50.5223	11				GES	67.6127	12				WEDS	78.204	19
	DRA	25.7739	7				BRS	30.2334	14				WEDN	41.4726	8				GES	75.9118	14				WEDS	77.4645	13
	DRA	4.29098	6				BRS	8.80113	9				WEDN	9.81409	6				GES	64.7277	11				WEDS	65.7516	10
	DRA	7.87354	5				BRS	10.2595	12				WEDN	30.1181	2				GES	62.4085	13				WEDS	65.0593	2
	DRA	6.22885	5				BRS	8.70041	14				WEDN	18.5699	2				GES	70.0699	13				WEDS	74.2902	10
	DRA	11.8601	1				BRS	18.5094	11				WEDN	39.1227	1				GES	69.3865	12				WEDS	72.3141	11
	DRA	11.8139	13				BRS	26.9842	15				WEDN	53.2988	10				GES	55.1425	14				WEDS	70.3913	12
	DRA	1.42997	7				BRS	2.91953	8				WEDN	7.63607	10				GES	37.1113	14				WEDS	61.1313	11
