# Supplementary material for: Climate change is associated with higher phytoplankton biomass and longer blooms in the West Antarctic Peninsula
Source: Nat Commun. 2024 Aug 2;15:6536. doi: 10.1038/s41467-024-50381-2 (PMC11297178; doi:10.1038/s41467-024-50381-2)
Supplement: Supplementary file 4 — Source Data [file 41467_2024_50381_MOESM4_ESM.zip › SupFig3.xlsx]

## Sheet: Sup. Fig 4
Sup. Fig. 4
Number of in-situ chlorophyll-a samples per month in each area
		BRS	GES
	September	16	6
	October	40	59
	November	35	257
	December	0	307
	January	418	574
	February	389	296
	March	92	192
	April	5	18
