# Supplementary material for: Climate change is associated with higher phytoplankton biomass and longer blooms in the West Antarctic Peninsula
Source: Nat Commun. 2024 Aug 2;15:6536. doi: 10.1038/s41467-024-50381-2 (PMC11297178; doi:10.1038/s41467-024-50381-2)
Supplement: Supplementary file 4 — Source Data [file 41467_2024_50381_MOESM4_ESM.zip › SupFig5.xlsx]

## Sheet: Sup. Fig 5
Sup. Fig. 5
All values correspond to wind speed (m s-1)
Palmer Station (grey)			1998-01-01	1998-02-01	1998-03-01	1998-04-01	1998-05-01	1998-06-01	1998-07-01	1998-08-01	1998-09-01	1998-10-01	1998-11-01	1998-12-01	1999-01-01	1999-02-01	1999-03-01	1999-04-01	1999-05-01	1999-06-01	1999-07-01	1999-08-01	1999-09-01	1999-10-01	1999-11-01	1999-12-01	2000-01-01	2000-02-01	2000-03-01	2000-04-01	2000-05-01	2000-06-01	2000-07-01	2000-08-01	2000-09-01	2000-10-01	2000-11-01	2000-12-01	2001-01-01	2001-02-01	2001-03-01	2001-04-01	2001-05-01	2001-06-01	2001-07-01	2001-08-01	2001-09-01	2001-10-01	2001-11-01
		Raw data	2.77285	3.82232	4.76375	8.28255	4.61456	4.85121	6.29165	5.42738	6.41512	5.79264	4.25445	3.35417	4.59913	5.20103	5.82351	6.80609	6.29165	6.07044	7.15077	6.71864	5.26276	5.83894	6.26078	4.72774	5.07756	4.98496	5.093	6.89355	5.22675	7.3051	4.71231	6.17333	5.86466	4.23387	3.3799	3.42105	2.50534	4.28017	6.09102	5.90067	6.25564	5.76177	5.30906	8.94618	7.57776	9.01306	6.92956
		Moving Mean	NaN	NaN	3.78631	5.62287	5.88695	5.91611	5.25247	5.52341	6.04472	5.87838	5.4874	4.46709	4.06925	4.38478	5.20789	5.94354	6.30708	6.38939	6.50429	6.64662	6.37739	5.94011	5.78749	5.60915	5.35536	4.93009	5.05184	5.65717	5.73777	6.47514	5.74805	6.06358	5.58343	5.42395	4.49281	3.67827	3.1021	3.40219	4.29218	5.42395	6.08244	5.97269	5.77549	6.67234	7.27767	8.51233	7.84013
Marambio Station (red)			1998-01-01	1998-02-01	1998-03-01	1998-04-01	1998-05-01	1998-06-01	1998-07-01	1998-08-01	1998-09-01	1998-10-01	1998-11-01	1998-12-01	1999-01-01	1999-02-01	1999-03-01	1999-04-01	1999-05-01	1999-06-01	1999-07-01	1999-08-01	1999-09-01	1999-10-01	1999-11-01	1999-12-01	2000-01-01	2000-02-01	2000-03-01	2000-04-01	2000-05-01	2000-06-01	2000-07-01	2000-08-01	2000-09-01	2000-10-01	2000-11-01	2000-12-01	2001-01-01	2001-02-01	2001-03-01	2001-04-01	2001-05-01	2001-06-01	2001-07-01	2001-08-01	2001-09-01	2001-10-01	2001-11-01
		Raw data	12.5	15.9	12.6	15.3	12.7	14.4	19.2	19.7	19.3	19.3	14.1	14.4	13.4	14.2	15.2	14.2	13.2	18.2	17	18	16.6	16.6	16.2	13.4	15.5	12.9	13.8	17.3	17.5	14.9	16.5	19	17.4	17.2	12.5	13.9	12.1	17.1	16.4	17.8	15.1	17.4	24.4	18	21.3	20.8	16.7
		Moving Mean	NaN	NaN	13.6667	14.6	13.5333	14.1333	15.4333	17.7667	19.4	19.4333	17.5667	15.9333	13.9667	14	14.2667	14.5333	14.2	15.2	16.1333	17.7333	17.2	17.0667	16.4667	15.4	15.0333	13.9333	14.0667	14.6667	16.2	16.5667	16.3	16.8	17.6333	17.8667	15.7	14.5333	12.8333	14.3667	15.2	17.1	16.4333	16.7667	18.9667	19.9333	21.2333	20.0333	19.6
Great Wall (blue)			1998-01-01	1998-02-01	1998-03-01	1998-04-01	1998-05-01	1998-06-01	1998-07-01	1998-08-01	1998-09-01	1998-10-01	1998-11-01	1998-12-01	1999-01-01	1999-02-01	1999-03-01	1999-04-01	1999-05-01	1999-06-01	1999-07-01	1999-08-01	1999-09-01	1999-10-01	1999-11-01	1999-12-01	2000-01-01	2000-02-01	2000-03-01	2000-04-01	2000-05-01	2000-06-01	2000-07-01	2000-08-01	2000-09-01	2000-10-01	2000-11-01	2000-12-01	2001-01-01	2001-02-01	2001-03-01	2001-04-01	2001-05-01	2001-06-01	2001-07-01	2001-08-01	2001-09-01	2001-10-01	2001-11-01
		Raw data	10.1	12.2	12.2	18.1	13	11.6	14.1	14	14.3	14	14.4	12	11.3	14.1	14.1	20.2	13.5	16.7	16.5	17.7	15.5	16.4	14.9	12.2	12.6	11.3	14.5	17.5	14.7	16.1	12.6	16.2	17.5	17.1	11.9	14.1	11.7	14	14	16	16.1	17.2	14	20.6	17.8	21.6	16.7
		Moving Mean	NaN	NaN	11.5	14.1667	14.4333	14.2333	12.9	13.2333	14.1333	14.1	14.2333	13.4667	12.5667	12.4667	13.1667	16.1333	15.9333	16.8	15.5667	16.9667	16.5667	16.5333	15.6	14.5	13.2333	12.0333	12.8	14.4333	15.5667	16.1	14.4667	14.9667	15.4333	16.9333	15.5	14.3667	12.5667	13.2667	13.2333	14.6667	15.3667	16.4333	15.7667	17.2667	17.4667	20	18.7
[truncated: 253 more columns]
