# Supplementary material for: Climate change is associated with higher phytoplankton biomass and longer blooms in the West Antarctic Peninsula
Source: Nat Commun. 2024 Aug 2;15:6536. doi: 10.1038/s41467-024-50381-2 (PMC11297178; doi:10.1038/s41467-024-50381-2)
Supplement: Supplementary file 4 — Source Data [file 41467_2024_50381_MOESM4_ESM.zip › SupFig6.xlsx]

## Sheet: Sup. Fig. 6
Sup. Fig. 5
All values correspond to day of the year (DOY).
DRA		Sea Ice Retreat	Sea Ice Advance			BRS		Sea Ice Retreat	Sea Ice Advance				GES		Sea Ice Retreat	Sea Ice Advance
	1982	330	186				1982	346	162					1982	406	147
	1983	281	225				1983	287	107					1983	383	172
	1984	244	177				1984	249	119					1984	379	155
	1985	258	193				1985	262	124					1985	365	183
	1986	359	194				1986	373	104					1986	387	179
	1987	296	166				1987	315	102					1987	413	126
	1988	272	213				1988	363	115					1988	396	177
	1989	nan	nan				1989	257	108					1989	349	202
	1990	338	199				1990	322	113					1990	302	209
	1991	305	154				1991	310	116					1991	356	142
	1992	281	169				1992	284	121					1992	390	139
	1993	308	181				1993	312	133					1993	367	166
	1994	314	183				1994	336	123					1994	389	154
	1995	271	173				1995	310	148					1995	370	159
	1996	262	200				1996	293	130					1996	393	167
	1997	315	187				1997	340	125					1997	367	138
	1998	265	233				1998	304	159					1998	362	155
	1999	283	201				1999	313	179					1999	356	195
	2000	297	217				2000	305	205					2000	387	172
	2001	270	191				2001	278	100					2001	324	187
	2002	307	154				2002	315	148					2002	404	138
	2003	289	202				2003	365	153					2003	348	199
	2004	318	188				2004	326	120					2004	354	192
	2005	277	172				2005	289	127					2005	398	157
	2006	285	206				2006	293	166					2006	382	191
	2007	252	197				2007	332	107					2007	359	186
	2008	255	196				2008	261	117					2008	345	218
	2009	321	193				2009	324	141					2009	367	172
	2010	260	187				2010	270	115					2010	339	168
	2011	291	180				2011	298	106					2011	353	177
	2012	310	206				2012	392	98					2012	383	160
	2013	321	173				2013	369	133					2013	355	160
	2014	311	199				2014	311	144					2014	388	184
	2015	318	163				2015	324	145					2015	369	143
	2016	258	185				2016	265	112					2016	381	109
	2017	316	236				2017	319	124					2017	375	196
	2018	284	193				2018	302	137					2018	370	173
	2019	291	179				2019	296	144					2019	400	141
	2020	298	184				2020	307	163					2020	372	172
	2021	247	196				2021	264	150					2021	367	192
